# Supplementary material for: Lost Work Due to Burn-Related Disability in a US Working Population
Source: Eur Burn J. 2024 Dec 19;5(4):464–73. doi: 10.3390/ebj5040041 (PMC11726730; doi:10.3390/ebj5040041)
Supplement: Supplementary file 1 [file ebj-05-00041-s001.zip]

Archive with 1 entries (1 files):
- ebj-3241101-supplementary.pdf
